# Supplementary material for: Transcriptome and microRNA Sequencing Identified miRNAs and Target Genes in Different Developmental Stages of the Vascular Cambium in Cryptomeria fortunei Hooibrenk
Source: Front Plant Sci. 2021 Nov 18;12:751771. doi: 10.3389/fpls.2021.751771 (PMC8638621; doi:10.3389/fpls.2021.751771)
Supplement: Supplementary file 1 [file Data_Sheet_1.zip]

Archive with 5 entries (5 files):
- Supplementary Figure 1.docx
- Supplementary Figure 2.docx
- Supplementary Figure 3.docx
- Supplementary Figure 4.docx
- Supplementary Tables.doc
